# Supplementary material for: The Patatin–Like Phospholipase Domain Containing Protein 7 Regulates Macrophage Classical Activation through SIRT1/NF-κB and p38 MAPK Pathways
Source: Int J Mol Sci. 2022 Nov 29;23(23):14983. doi: 10.3390/ijms232314983 (PMC9739533; doi:10.3390/ijms232314983)
Supplement: Supplementary file 1 [file ijms-23-14983-s001.zip]

Archive with 1 entries (1 files):
- ijms-2030433-supplementary.pdf
